# Supplementary material for: TGF-β and TNF-α interaction promotes the expression of MMP-9 through H3K36 dimethylation: implications in breast cancer metastasis
Source: Front Immunol. 2024 Sep 16;15:1430187. doi: 10.3389/fimmu.2024.1430187 (PMC11439675; doi:10.3389/fimmu.2024.1430187)
Supplement: Supplementary file 2 [file Table1.xlsx]

## Sheet: Sheet1
Name	BRM961a
Description	Breast cancer with matched metastatic carcinoma or breast tissue array, including pathology grade, TNM, clinical stage and IHC marker (ER, PR and Her-2), 49 cases/96 cores
Panel	Breast carcinoma with matched metastatic carcinoma or breast tissue microarray, containing 48 cases of breast carcinoma, 36 metastatic carcinoma (35 matched with breast carcinoma), 12 matched cancer adjacent or adjacent normal breast tissue, single core per block
Cases	49
Cores	96
Diameter	5
Rows	8
Columns	12
Position	No.	Age	Sex	Organ/Anatomic Site	Pathology diagnosis	TNM	Grade	Stage	Type	Tissue ID.	ER	PR	HER2
A1	1	44	F	Breast	Intraductal carcinoma	TisN0M0	-	0	Malignant	Fmg021676	-	-	3+
A2	2	41	F	Breast	Intraductal carcinoma	TisN0M0	-	0	Malignant	Fmg031249	++	-	0
A3	3	44	F	Breast	Invasive ductal carcinoma	T2N2M0	1	IIIA	Malignant	Fmg020543	+++	+	0
A4	4	50	F	Breast	Invasive ductal carcinoma	T2N1M0	1	IIB	Malignant	Fmg021275	+++	++	0
A5	5	70	F	Breast	Invasive ductal carcinoma	T3N0M0	1	IIB	Malignant	Fmg020220	+++	+	2+
A6	6	41	F	Breast	Invasive ductal carcinoma	T2N1M0	1	IIB	Malignant	Fmg021705	+++	+	0
A7	7	45	F	Breast	Invasive ductal carcinoma	T2N0M0	1	IIA	Malignant	Fmg020565	++	+	0
A8	8	51	F	Breast	Invasive ductal carcinoma	T4N2M0	2	IIIB	Malignant	Fmg020326	+++	++	0
A9	9	38	F	Breast	Invasive ductal carcinoma	T2N1M0	2	IIB	Malignant	Fmg020136	-	-	0
A10	10	37	F	Breast	Invasive ductal carcinoma	T4N2M0	2	IIIB	Malignant	Fmg020323	-	-	3+
A11	11	41	F	Breast	Invasive ductal carcinoma	T2N1M0	2	IIB	Malignant	Fmg010938	-	-	0
A12	12	46	F	Breast	Invasive lobular carcinoma	T2N0M0	-	IIA	Malignant	Fmg040713	+++	-	0
B1	13	44	F	Breast	Cancer adjacent breast tissue of No.1	-	*	-	AT	Fmg021676	*	*	*
B2	14	41	F	Breast	Adjacent normal breast tissue (adenosis) of No.2	-	-	-	NAT	Fmg031249	++	+	0
B3	15	44	F	Breast	Adjacent normal breast tissue of No.3	-	-	-	NAT	Fmg020543	++	+	0
B4	16	50	F	Breast	Adjacent normal breast tissue of No.4	-	-	-	NAT	Fmg021275	++	+	0
B5	17	38	F	Breast	Cancer adjacent breast tissue of No.5	-	-	-	AT	Fmg020320	++	+	0
B6	18	41	F	Breast	Adjacent normal breast tissue of No.6	-	-	-	NAT	Fmg021705	++	+	0
B7	19	45	F	Breast	Adjacent normal breast tissue (adenosis) of No.7	-	-	-	NAT	Fmg020565	+	-	0
B8	20	51	F	Breast	Adjacent normal breast tissue of No.8	-	-	-	NAT	Fmg020326	++	+	0
B9	21	38	F	Breast	Cancer adjacent breast tissue (hyperplasia with duct ectasia) of No.9	-	-	-	AT	Fmg020136	+	+	0
B10	22	37	F	Breast	Cancer adjacent breast tissue of No.10	-	*	-	AT	Fmg020323	+	-	0
B11	23	41	F	Breast	Adjacent normal breast tissue of No.11	-	-	-	NAT	Fmg010938	+	+	0
B12	24	46	F	Breast	Adjacent normal breast tissue of No.12	-	-	-	NAT	Fmg040713	+	+	0
C1	25	49	F	Breast	Invasive lobular carcinoma	T3N2M0	-	IIIA	Malignant	Fmg031293	++	+	0
C2	26	53	F	Breast	Invasive lobular carcinoma	T4N1M0	-	IIIB	Malignant	Fmg030762	+++	+	0
C3	27	57	F	Breast	Invasive lobular carcinoma	T2N2M0	*	IIIA	Malignant	Fmg030562	++	-	0
C4	28	55	F	Breast	Invasive lobular carcinoma	T2N2M0	*	IIIA	Malignant	Fmg100027	+	-	2+
C5	29	72	F	Breast	Invasive lobular carcinoma	T2N1M0	-	IIB	Malignant	Fmg050354	+	-	2+
C6	30	50	F	Breast	Invasive lobular carcinoma	T2N2M0	-	IIIA	Malignant	Fmg060477	++	-	2+
C7	31	40	F	Breast	Invasive ductal carcinoma	T2N2M0	2	IIIA	Malignant	Fmg020433	-	-	3+
C8	32	66	F	Breast	Invasive ductal carcinoma	T1N1M0	2	IIA	Malignant	Fmg020534	+++	-	3+
C9	33	42	F	Breast	Invasive ductal carcinoma	T2N1M0	2	IIB	Malignant	Fmg020539	-	-	3+
C10	34	28	F	Breast	Invasive ductal carcinoma	T2N2M0	2	IIIA	Malignant	Fmg020572	+++	+	0
C11	35	53	F	Breast	Invasive ductal carcinoma	T2N1M0	2	IIB	Malignant	Fmg020743	-	-	3+
C12	36	46	F	Breast	Invasive ductal carcinoma	T3N2M0	2	IIIA	Malignant	Fmg020771	-	-	3+
D1	37	49	F	Lymph node	Metastatic invasive lobular carcinoma of No.25	-	-	-	Metastasis	Fmg031293	+++	++	0
D2	38	53	F	Lymph node	Metastatic invasive lobular carcinoma of No.26	-	-	-	Metastasis	Fmg030762	+++	+	0
D3	39	57	F	Lymph node	Metastatic invasive lobular carcinoma of No.27	-	-	-	Metastasis	Fmg030562	+++	-	0
D4	40	55	F	Lymph node	Metastatic invasive lobular carcinoma of No.28	-	-	-	Metastasis	Fmg100027	++	-	3+
D5	41	72	F	Lymph node	Metastatic invasive lobular carcinoma of No.29	-	-	-	Metastasis	Fmg050354	++	+	2+
D6	42	50	F	Lymph node	Metastatic invasive lobular carcinoma of No.30	-	-	-	Metastasis	Fmg060477	-	-	0
D7	43	40	F	Lymph node	Metastatic invasive ductal carcinoma of No.31	-	2	-	Metastasis	Fmg020433	+	-	3+
D8	44	66	F	Lymph node	Metastatic invasive ductal carcinoma of No.32	-	2	-	Metastasis	Fmg020534	+	-	3+
D9	45	42	F	Lymph node	Metastatic invasive ductal carcinoma of No.33	-	2	-	Metastasis	Fmg020539	-	-	3+
D10	46	28	F	Lymph node	Metastatic invasive ductal carcinoma of No.34	-	2	-	Metastasis	Fmg020572	+++	++	0
D11	47	53	F	Lymph node	Metastatic invasive ductal carcinoma of No.35	-	2	-	Metastasis	Fmg020743	-	-	3+
D12	48	46	F	Lymph node	Metastatic invasive ductal carcinoma of No.36	-	2	-	Metastasis	Fmg020771	+	-	2+
E1	49	48	F	Breast	Invasive ductal carcinoma with necrosis	T2N1M0	2	IIB	Malignant	Fmg020962	-	-	3+
E2	50	53	F	Breast	Invasive ductal carcinoma with necrosis	T4N2M0	2	IIIB	Malignant	Fmg020963	-	-	0
E3	51	49	F	Breast	Invasive ductal carcinoma	T3N1M0	1	IIIA	Malignant	Fmg021140	-	-	2+
E4	52	45	F	Breast	Invasive ductal carcinoma	T2N1M0	1	IIB	Malignant	Fmg021276	+++	+	2+
E5	53	52	F	Breast	Invasive ductal carcinoma	T2N1M0	*	IIB	Malignant	Fmg021279	+	-	0
E6	54	44	F	Breast	Invasive ductal carcinoma	T2N1M0	2	IIB	Malignant	Fmg021771	+++	++	0
E7	55	54	F	Breast	Invasive ductal carcinoma	T4N1M0	2	IIIB	Malignant	Fmg021707	++	-	0
E8	56	41	F	Breast	Invasive ductal carcinoma	T4N1M0	2	IIIB	Malignant	Fmg021704	-	-	3+
E9	57	65	F	Breast	Invasive ductal carcinoma	T4N0M0	2	IIIB	Malignant	Fmg021390	+++	-	3+
E10	58	37	F	Breast	Invasive ductal carcinoma	T4N1M0	2	IIIB	Malignant	Fmg021608	-	-	3+
E11	59	33	F	Breast	Invasive ductal carcinoma	T2N1M0	2	IIB	Malignant	Fmg021542	-	-	0
E12	60	45	F	Breast	Invasive ductal carcinoma	T3N1M0	2	IIIA	Malignant	Fmg040344	+++	-	3+
F1	61	48	F	Lymph node	Metastatic invasive ductal carcinoma of No.49	-	1	-	Metastasis	Fmg020962	+	-	3+
F2	62	53	F	Lymph node	Metastatic invasive ductal carcinoma of No.50	-	2	-	Metastasis	Fmg020963	-	-	0
F3	63	49	F	Lymph node	Metastatic invasive ductal carcinoma of No.51	-	2	-	Metastasis	Fmg021140	-	-	0
F4	64	45	F	Lymph node	Metastatic invasive ductal carcinoma of No.52	-	2	-	Metastasis	Fmg021276	++	-	3+
F5	65	52	F	Lymph node	Metastatic invasive ductal carcinoma of No.53	-	2	-	Metastasis	Fmg021279	++	-	0
F6	66	44	F	Lymph node	Metastatic invasive ductal carcinoma of No.54	-	2	-	Metastasis	Fmg021771	+++	++	0
F7	67	54	F	Lymph node	Metastatic invasive ductal carcinoma of No.55	-	2	-	Metastasis	Fmg021707	+++	+	0
F8	68	41	F	Lymph node	Metastatic invasive ductal carcinoma of No.56	-	2	-	Metastasis	Fmg021704	-	-	0
F9	69	73	F	Lymph node	Metastatic invasive ductal carcinoma of	-	2	-	Metastasis	Fmg021690	+++	+	3+
F10	70	37	F	Lymph node	Metastatic invasive ductal carcinoma of No.58	-	2	-	Metastasis	Fmg021608	-	-	2+
F11	71	33	F	Lymph node	Metastatic invasive ductal carcinoma of No.59	-	2	-	Metastasis	Fmg021542	-	-	0
F12	72	45	F	Lymph node	Metastatic invasive ductal carcinoma of No.60	-	2	-	Metastasis	Fmg040344	++	-	3+
G1	73	53	F	Breast	Invasive ductal carcinoma	T2N1M0	1	IIB	Malignant	Fmg030111	+++	-	3+
G2	74	42	F	Breast	Invasive ductal carcinoma	T4N2M0	*	IIIB	Malignant	Fmg031305	-	-	3+
G3	75	48	F	Breast	Invasive ductal carcinoma	T2N1M0	2	IIB	Malignant	Fmg021467	-	-	3+
G4	76	42	F	Breast	Invasive ductal carcinoma	T4N1M0	1	IIIB	Malignant	Fmg031176	+	-	3+
G5	77	71	F	Breast	Invasive ductal carcinoma	T4N1M0	1	IIIB	Malignant	Fmg021405	-	-	0
G6	78	57	F	Breast	Invasive ductal carcinoma	T3N1M0	1	IIIA	Malignant	Fmg031077	+	-	0
G7	79	45	F	Breast	Invasive ductal carcinoma (sparse)	T2N1M0	1	IIB	Malignant	Fmg021399	+	+	0
G8	80	58	F	Breast	Invasive ductal carcinoma	T4N1M0	2	IIIB	Malignant	Fmg030897	-	-	0
G9	81	78	F	Breast	Invasive ductal carcinoma	T4N1M0	2	IIIB	Malignant	Fmg021308	-	-	0
G10	82	41	F	Breast	Invasive ductal carcinoma	T2N2M0	2	IIIA	Malignant	Fmg030342	-	-	0
G11	83	39	F	Breast	Invasive ductal carcinoma	T2N1M0	3	IIB	Malignant	Fmg021295	++	-	0
G12	84	52	F	Breast	Invasive ductal carcinoma	T4N1M0	3	IIIB	Malignant	Fmg030226	-	-	3+
H1	85	53	F	Lymph node	Metastatic invasive ductal carcinoma of No.73	-	1	-	Metastasis	Fmg030111	++	-	2+
H2	86	42	F	Lymph node	Metastatic invasive ductal carcinoma of No.74	-	1	-	Metastasis	Fmg031305	+	-	0
H3	87	48	F	Lymph node	Metastatic invasive ductal carcinoma of No.75	-	2	-	Metastasis	Fmg021467	+	-	3+
H4	88	42	F	Lymph node	Metastatic invasive ductal carcinoma of No.76	-	2	-	Metastasis	Fmg031176	-	-	3+
H5	89	71	F	Lymph node	Metastatic invasive ductal carcinoma of No.77	-	2	-	Metastasis	Fmg021405	+	-	0
H6	90	57	F	Lymph node	Metastatic invasive ductal carcinoma of No.78	-	2	-	Metastasis	Fmg031077	+++	-	0
H7	91	45	F	Lymph node	Metastatic invasive ductal carcinoma of No.79	-	2	-	Metastasis	Fmg021399	+++	-	0
H8	92	58	F	Lymph node	Metastatic invasive ductal carcinoma of No.80	-	2	-	Metastasis	Fmg030897	-	-	0
H9	93	78	F	Lymph node	Metastatic invasive ductal carcinoma of No.81	-	2	-	Metastasis	Fmg021308	-	-	0
H10	94	41	F	Lymph node	Metastatic invasive ductal carcinoma of No.82	-	2	-	Metastasis	Fmg030342	-	-	0
H11	95	39	F	Lymph node	Metastatic invasive ductal carcinoma of No.83	-	2	-	Metastasis	Fmg021295	++	-	3+
H12	96	52	F	Lymph node	Metastatic invasive ductal carcinoma of No.84	-	2	-	Metastasis	Fmg030226	-	-	3+
